# Supplementary material for: Pharmacology and Therapeutic Potential of Benzothiazole Analogues for Cocaine Use Disorder
Source: J Med Chem. 2023 Aug 30;66(17):12141–62. doi: 10.1021/acs.jmedchem.3c00734 (PMC10510399; doi:10.1021/acs.jmedchem.3c00734)
Supplement: Supplementary file 2 — jm3c00734_si_002.csv [file jm3c00734_si_002.csv]

Compound	SMILES	cLogP	PSA	D2R	D3R	D4R	Selectivity D2R/D4R	Selectivity D3R/D4R
				Ki (nM) ± SEM
16a	C12=CC=CC=C1N=C(CCCCN3CCN(C4=NC=CC=N4)CC3)S2	3.39	43.6	127 ± 10	93.2 ± 8.3	3.1 ± 0.2	42	31
16b	C12=CC=CC=C1N=C(CCCCN3CCN(C4=NC=CC=C4)CC3)S2	4.15	31.2	408 ± 21	58.5 ± 1.2	9.9 ± 2.0	41	6
16c	CC(C=C1)=CN=C1N(CC2)CCN2CCCCC3=NC4=CC=CC=C4S3	4.53	31.2	1050 ± 170	205 ± 3	21.2 ± 1.4	50	10
16d	ClC(C=C1)=CN=C1N(CC2)CCN2CCCCC3=NC4=CC=CC=C4S3	4.83	31.2	830 ± 160	104 ± 4	4.9 ± 0.6	171	21
16e	C12=CC=CC=C1N=C(CCCN3CCN(C4=NC=CC=N4)CC3)S2	2.86	43.46	6370 ± 1020	1650 ± 120	6.5 ± 0.6	977	253
16f	C12=CC=CC=C1N=C(CCCN3CCN(C4=NC=CC=C4)CC3)S2	3.63	31.2	2930 ± 170	1150 ± 190	2.2 ± 0.1	1326	520
19a	CC1=CC(N(CC2)CCN2CCCC3=NC4=CC=CC=C4S3)=NC=C1	4.01	31.2	1580 ± 470	1320 ± 690	2.9 ± 1.0	547	456
19b	COC1=CC=CN=C1N(CC2)CCN2CCCC3=NC4=CC=CC=C4S3	3.93	40.43	519 ± 211	288 ± 194	1.7 ± 0.6	298	165
20a	CC1=CC=CN=C1C(CC2)CCN2CCCC3=NC4=CC=CC=C4S3	3.99	27.9	13,300 ± 9000	773 ± 213	26.0 ± 13.4	510	30
20b	COC(C=C1)=CN=C1C(CC2)CCN2CCCC3=NC4=CC=CC=C4S3	3.96	37.2	17,400 ± 8500	4860 ± 3870	24.8 ± 2.6	699	196
19c	CC1=CC=C2C(SC(CCCN3CCN(C4=NC=CC=C4)CC3)=N2)=C1	4.12	31.2	49,800 ± 42,700	201,000 ± 164,000	59.0 ± 45.4	844	3403
19d	ClC1=CC=C2C(SC(CCCN3CCN(C4=NC=CC=C4)CC3)=N2)=C1	4.37	31.2	2420 ± 160	222 ± 141	27.2 ± 10.0	89	8
19e	ClC1=CC=C(SC(CCCN2CCN(C3=NC=CC=C3)CC2)=N4)C4=C1	4.37	31.2	14,000 ± 10,600	1550 ± 670	11.5 ± 5.9	1214	135
19f	ClC1=C2C(SC(CCCN3CCN(C4=NC=CC=C4)CC3)=N2)=CC=C1	4.37	31.2	6500 ± 5220	512 ± 351	36.7 ± 7.7	177	14
20c	CC1=CC=C2C(SC(CCCN3CCC(C4=NC=CC=C4)CC3)=N2)=C1	4.21	27.9	6890 ± 4680	11,800 ± 9500	45.8 ± 28.6	150	257
20d	COC1=C(SC(CCCN2CCC(C3=NC=CC=C3)CC2)=N4)C4=CC=C1	4	37.2	669 ± 354	228 ± 82	21.3 ± 7.6	31	11
20e	COC1=CC=C2C(SC(CCCN3CCC(C4=NC=CC=C4)CC3)=N2)=C1	4	37.2	427 ± 189	7200 ± 5040	6.1 ± 4.1	70	1177
